# Supplementary material for: β‐Catenin in desmoid‐type fibromatosis: deep insights into the role of T41A and S45F mutations on protein structure and gene expression
Source: Mol Oncol. 2017 Sep 29;11(11):1495–507. doi: 10.1002/1878-0261.12101 (PMC5664003; doi:10.1002/1878-0261.12101)
Supplement: Supplementary file 2 — Table S2. List of the 382 genes differentially expressed between mutated‐ and wt‐DT patients. [file MOL2-11-1495-s002.xlsx]

## Sheet: Table S2
Supplementary Table 2: List of the 382 genes differentially expressed between mutated- and wt-DT patients
EntrezID	Clone	GB accession number	Gene symbol	Parametric p-value	FDR	Permutation p-value	Fold-change mutated vs wt DT
Unique id	GB acc	Gene symbol	EntrezID	Parametric p-value	FDR	Permutation p-value	Fold-change
ILMN_1804562	NM_001859	SLC31A1	1317	1e-07	0.00166	< 1e-07	2.12
ILMN_1722680	NM_032160	DSEL	92126	4e-07	0.00166	< 1e-07	2.34
ILMN_2192032	NM_003135	SRP19	6728	4e-07	0.00166	< 1e-07	2.19
ILMN_1815346	NM_174926	TMEM136	219902	6e-07	0.00166	< 1e-07	2.63
ILMN_1725175	NM_005253	FOSL2	2355	6e-07	0.00166	< 1e-07	3.19
ILMN_2124471	NM_078483	SLC36A1	206358	8e-07	0.00166	< 1e-07	2.53
ILMN_1722900	NM_001416	EIF4A1	1973	8e-07	0.00166	< 1e-07	2.21
ILMN_1766221	NM_001497	B4GALT1	2683	9e-07	0.00166	< 1e-07	3.14
ILMN_2128087	NM_001011713	NAT12	122830	9e-07	0.00166	< 1e-07	2.31
ILMN_3245611	NM_001098800	MAGED4	728239	9e-07	0.00166	< 1e-07	2.25
ILMN_1656915	NM_015310	PSD3	23362	1.2e-06	0.00187	< 1e-07	2.38
ILMN_1721901	NM_003798	CTNNAL1	8727	1.3e-06	0.00188	< 1e-07	2.22
ILMN_1708743	NM_022908	NT5DC2	64943	1.4e-06	0.00189	< 1e-07	2.05
ILMN_1789136	NM_001018108	SERF2	10169	1.9e-06	0.00227	< 1e-07	3.4
ILMN_1657547	NM_030771	CCDC34	91057	2.4e-06	0.00232	< 1e-07	2.27
ILMN_2328327	NM_134269	SMTN	6525	2.5e-06	0.00232	< 1e-07	2.66
ILMN_2325028	NM_001007022	ODF2L	57489	2.6e-06	0.00232	< 1e-07	2.05
ILMN_1686981	NM_018837	SULF2	55959	2.7e-06	0.00232	< 1e-07	2.11
ILMN_2268618	NM_198513	PHF20L1	51105	2.9e-06	0.00232	< 1e-07	2.25
ILMN_1734138	NM_014760	TATDN2	9797	3.1e-06	0.00232	< 1e-07	3.66
ILMN_1651343	NM_001004439	ITGA11	22801	3.2e-06	0.00232	0.0001	2.94
ILMN_1792710	NM_001348	DAPK3	1613	3.4e-06	0.00237	< 1e-07	3.87
ILMN_3226505	NM_078629	MSL3	10943	3.5e-06	0.00237	< 1e-07	2.37
ILMN_2348512	NM_001040653	ZXDC	79364	4e-06	0.00242	< 1e-07	2.11
ILMN_2386530	NM_213725	RPLP1	6176	4.2e-06	0.00242	< 1e-07	2.27
ILMN_1693431	NM_153218	C13orf31	144811	4.2e-06	0.00242	< 1e-07	2.84
ILMN_2363106	NM_001077352	RBM23	55147	4.3e-06	0.00242	< 1e-07	2.13
ILMN_1715181	NM_015683	ARRDC2	27106	4.5e-06	0.00242	< 1e-07	0.48
ILMN_3249110	NM_030809	CSRNP2	81566	4.7e-06	0.00242	< 1e-07	2.46
ILMN_1658928	NM_005273	GNB2	2783	5.5e-06	0.0025	< 1e-07	2.61
ILMN_2405642	NM_024887	DHDDS	79947	5.5e-06	0.0025	< 1e-07	2.13
ILMN_1740559	NM_000131	F7	2155	5.6e-06	0.0025	0.0001	5.35
ILMN_1755134	NM_002154	HSPA4	3308	5.8e-06	0.0025	< 1e-07	2.92
ILMN_1652333	NM_024619	FN3KRP	79672	5.9e-06	0.0025	< 1e-07	0.43
ILMN_3310321	NR_003231	SNORD113-3	767563	6e-06	0.0025	< 1e-07	3.06
ILMN_1760563	NM_080686	BAT2	7916	6.2e-06	0.0025	0.0001	3.2
ILMN_2406873	NM_175609	ARFGAP1	55738	6.6e-06	0.0025	< 1e-07	3.14
ILMN_3307705	NM_178276	SERINC5	256987	6.8e-06	0.0025	< 1e-07	2.92
ILMN_2296644	NM_018921	PCDHGA9	56107	7.4e-06	0.00259	< 1e-07	3.76
ILMN_2367020	NM_014302	SEC61G	23480	7.4e-06	0.00259	< 1e-07	2.24
ILMN_1710622	NM_144565	DUOXA1	90527	7.9e-06	0.00272	< 1e-07	2.54
ILMN_3309854	NR_003237	SNORD113-9	767569	8.3e-06	0.00275	< 1e-07	3.49
ILMN_3245764	NR_002972	SNORA39	677821	8.5e-06	0.00275	< 1e-07	2.25
ILMN_2083559	NM_014855	KIAA0415	9907	8.8e-06	0.00275	< 1e-07	3.22
ILMN_1652907	NM_001253	CDC5L	988	8.8e-06	0.00275	< 1e-07	2.85
ILMN_1804945	NM_022103	ZNF667	63934	9e-06	0.00275	< 1e-07	2.6
ILMN_1736856	NM_017990	PDPR	55066	9.1e-06	0.00275	< 1e-07	2.21
ILMN_3236102	NR_002755	RNU5D	26830	9.1e-06	0.00275	< 1e-07	2.71
ILMN_3251616	NM_152519	C2orf67	151050	9.6e-06	0.00276	< 1e-07	2.96
ILMN_1697418	NM_001082576	RBM9	23543	9.7e-06	0.00276	< 1e-07	2.21
ILMN_1796341	NM_001010983	GLT8D1	55830	1.04e-05	0.00285	< 1e-07	2.9
ILMN_1678541	NM_139321	ATRN	8455	1.19e-05	0.00307	< 1e-07	2.04
ILMN_1694367	NR_001285	SNORD35B	84546	1.21e-05	0.00307	< 1e-07	2.46
ILMN_2178775	NM_152279	ZNF585B	92285	1.21e-05	0.00307	< 1e-07	2.95
ILMN_1770244	NM_006807	CBX1	10951	1.34e-05	0.00331	< 1e-07	2.67
ILMN_2099249	NM_006980	MTERF	7978	1.45e-05	0.00354	< 1e-07	2.29
ILMN_1682717	NM_003897	IER3	8870	1.49e-05	0.0036	< 1e-07	3.13
ILMN_2411963	NM_184234	RBM39	9584	1.64e-05	0.00378	< 1e-07	2.13
ILMN_1716382	NM_207376	LOC387882	387882	1.69e-05	0.00381	< 1e-07	2.51
ILMN_1757378	NM_000445	PLEC1	5339	1.77e-05	0.0039	< 1e-07	3.77
ILMN_1768470	NM_182917	EIF4G1	1981	1.79e-05	0.0039	0.0001	2.17
ILMN_2160388	NM_000986	RPL24	6152	1.82e-05	0.00393	< 1e-07	2.13
ILMN_1752285	NM_000968	RPL4	6124	1.93e-05	0.00399	0.0001	2.55
ILMN_3230572	NR_024205	NCRNA00152	112597	2.03e-05	0.00402	< 1e-07	4.76
ILMN_3309036	NR_003204	SNORD114-11	767589	2.13e-05	0.00402	< 1e-07	2.35
ILMN_1666380	NM_178007	STARD13	90627	2.13e-05	0.00402	< 1e-07	2.15
ILMN_1767351	NM_001011645	AR	367	2.14e-05	0.00402	< 1e-07	0.46
ILMN_3251317	NM_007033	RER1	11079	2.14e-05	0.00402	0.0002	2.16
ILMN_1711048	NM_003443	ZBTB17	7709	2.15e-05	0.00402	< 1e-07	2.46
ILMN_1794349	NM_005108	XYLB	9942	2.19e-05	0.00402	0.0001	2.43
ILMN_1693244	NM_001003801	SMARCD3	6604	2.21e-05	0.00402	< 1e-07	2.7
ILMN_2412564	NM_007362	NCBP2	22916	2.21e-05	0.00402	< 1e-07	2.77
ILMN_2073289	NM_014751	MTSS1	9788	2.28e-05	0.00402	< 1e-07	0.26
ILMN_1694325	NM_002501	NFIX	4784	2.3e-05	0.00402	< 1e-07	0.47
ILMN_1810852	NM_002293	LAMC1	3915	2.31e-05	0.00402	< 1e-07	0.43
ILMN_2346358	NM_138923	TAF1	6872	2.36e-05	0.00402	< 1e-07	2.48
ILMN_1676305	NM_153831	PTK2	5747	2.37e-05	0.00402	< 1e-07	3.61
ILMN_1695604	NM_173674	DCBLD1	285761	2.37e-05	0.00402	< 1e-07	2.11
ILMN_2383077	NM_001077516	SLC39A7	7922	2.4e-05	0.00402	< 1e-07	2.35
ILMN_2344182	NM_032813	TMTC4	84899	2.4e-05	0.00402	< 1e-07	2.76
ILMN_1797731	NM_022349	MS4A6A	64231	2.42e-05	0.00402	< 1e-07	0.43
ILMN_1689004	NM_016639	TNFRSF12A	51330	2.42e-05	0.00402	< 1e-07	2.26
ILMN_2148785	NM_002053	GBP1	2633	2.51e-05	0.00412	< 1e-07	2.92
ILMN_1662483	NM_021036	SMA5	11042	2.53e-05	0.00412	< 1e-07	2.64
ILMN_1772614	NM_207040	TCF12	6938	2.54e-05	0.00412	< 1e-07	3.57
ILMN_2112493	NM_004394	DAP	1611	2.69e-05	0.00426	< 1e-07	2.09
ILMN_2246256	NM_005054	RGPD5	84220	2.8e-05	0.00435	< 1e-07	3.1
ILMN_1687023	NM_001080383	GJC1	10052	2.8e-05	0.00435	< 1e-07	3.59
ILMN_1699473	NM_021174	KIAA1967	57805	2.81e-05	0.00435	< 1e-07	2.06
ILMN_1750246	NM_014950	ZBTB1	22890	2.83e-05	0.00435	< 1e-07	2.64
ILMN_2363439	NM_002958	RYK	6259	2.87e-05	0.00436	< 1e-07	2.42
ILMN_2106449	NM_024613	PLEKHF2	79666	2.96e-05	0.00441	< 1e-07	0.46
ILMN_2063687	NM_020787	ZNF624	57547	3.21e-05	0.00447	0.0001	2.26
ILMN_1735958	NM_018396	METTL2B	55798	3.24e-05	0.00447	0.0001	3.42
ILMN_2082324	NM_152313	SLC36A4	120103	3.25e-05	0.00447	< 1e-07	2.36
ILMN_1736101	NM_147193	GLIS1	148979	3.25e-05	0.00447	< 1e-07	2.67
ILMN_1716651	NM_001024630	RUNX2	860	3.25e-05	0.00447	< 1e-07	3.2
ILMN_1706590	NM_005934	MLLT1	4298	3.29e-05	0.00448	< 1e-07	2.32
ILMN_1669696	NM_175872	ZNF792	126375	3.37e-05	0.00454	< 1e-07	0.5
ILMN_2302757	NM_003890	FCGBP	8857	3.39e-05	0.00454	< 1e-07	0.31
ILMN_1806946	NM_001076683	UBTF	7343	3.47e-05	0.00457	< 1e-07	2.31
ILMN_2180997	NM_001003795	GTF2IRD2B	389524	3.47e-05	0.00457	0.0001	2.23
ILMN_1700248	NM_198285	WDR86	349136	3.49e-05	0.00457	< 1e-07	3.04
ILMN_1766593	NM_020901	PHRF1	57661	3.54e-05	0.0046	< 1e-07	2.96
ILMN_2153916	NM_021979	HSPA2	3306	3.66e-05	0.0047	< 1e-07	3.48
ILMN_1706304	NM_017629	EIF2C4	192670	3.81e-05	0.00483	< 1e-07	2.93
ILMN_3247882	NM_024066	ERI3	79033	3.88e-05	0.00483	0.0001	2.83
ILMN_1756086	NM_023015	INTS3	65123	3.93e-05	0.00483	< 1e-07	2.81
ILMN_2189037	NM_018338	WDR52	55779	3.98e-05	0.00483	0.0002	2.11
ILMN_1660808	NM_021197	WFDC1	58189	3.99e-05	0.00483	< 1e-07	0.27
ILMN_1672331	NM_015093	MAP3K7IP2	23118	4.06e-05	0.00483	< 1e-07	2
ILMN_3247494	NR_002994	SNORA36B	677818	4.09e-05	0.00483	< 1e-07	2.63
ILMN_1726410	NM_000485	APRT	353	4.1e-05	0.00483	< 1e-07	2.72
ILMN_1706817	NM_014445	SERP1	27230	4.12e-05	0.00483	< 1e-07	2.35
ILMN_1695468	NM_182692	SRPK2	6733	4.13e-05	0.00483	< 1e-07	3.74
ILMN_1677384	NM_198719	PTGER3	5733	4.13e-05	0.00483	< 1e-07	3.24
ILMN_1688381	NM_004459	BPTF	2186	4.14e-05	0.00483	< 1e-07	2.19
ILMN_1682034	NM_012259	HEY2	23493	4.4e-05	0.00507	< 1e-07	2.45
ILMN_1796669	NM_000021	PSEN1	5663	4.45e-05	0.00508	0.0002	2.78
ILMN_2331010	NM_147187	TNFRSF10B	8795	4.5e-05	0.0051	0.0001	3.85
ILMN_1810229	NM_023001	ARID4A	5926	4.64e-05	0.0051	0.0001	2.44
ILMN_1743505	NM_016079	VPS24	51652	4.68e-05	0.0051	0.0002	2.49
ILMN_2139761	NM_014988	LIMCH1	22998	4.68e-05	0.0051	< 1e-07	0.38
ILMN_1790710	NM_006930	SKP1A	6500	4.73e-05	0.0051	0.0002	2.94
ILMN_1714757	NM_018647	TNFRSF19	55504	4.81e-05	0.0051	< 1e-07	2.74
ILMN_1685286	NM_017607	PPP1R12C	54776	4.84e-05	0.0051	< 1e-07	2.43
ILMN_1810962	NM_002844	PTPRK	5796	4.91e-05	0.0051	0.0001	3.1
ILMN_1801516	NM_002081	GPC1	2817	4.92e-05	0.0051	0.0001	4.07
ILMN_1696709	NM_133439	TADA2A	6871	4.92e-05	0.0051	0.0003	2.14
ILMN_1737964	NM_032558	HIATL1	84641	4.93e-05	0.0051	< 1e-07	2.49
ILMN_1719611	NM_001762	CCT6A	908	4.97e-05	0.0051	< 1e-07	2.12
ILMN_2317923	NM_178031	TMEM132A	54972	4.98e-05	0.0051	< 1e-07	2.93
ILMN_1667417	NM_016277	RAB23	51715	5.02e-05	0.00511	0.0001	2.2
ILMN_1728471	NM_006421	ARFGEF1	10565	5.04e-05	0.00511	< 1e-07	2.29
ILMN_2364574	NM_002750	MAPK8	5599	5.17e-05	0.00513	0.0001	2.54
ILMN_2190942	NM_030917	FIP1L1	81608	5.17e-05	0.00513	< 1e-07	2.79
ILMN_1658333	NM_004425	ECM1	1893	5.22e-05	0.00513	0.0001	2.46
ILMN_1787081	NM_001488	TADA2A	6871	5.23e-05	0.00513	0.0001	3.5
ILMN_2103014	NM_080667	CCDC104	112942	5.24e-05	0.00513	< 1e-07	2.69
ILMN_1784408	XR_017961	C8orf48	157773	5.27e-05	0.00514	< 1e-07	2.03
ILMN_1671742	NM_023011	UPF3A	65110	5.44e-05	0.00525	0.0001	2.47
ILMN_1755974	NM_005165	ALDOC	230	5.52e-05	0.00528	< 1e-07	0.34
ILMN_1716790	NM_173075	APBB2	323	5.57e-05	0.0053	< 1e-07	2.38
ILMN_1671404	NM_003174	SVIL	6840	5.61e-05	0.00532	< 1e-07	0.43
ILMN_1744534	NM_001001660	LYRM5	144363	5.65e-05	0.00532	< 1e-07	0.41
ILMN_1666715	NM_017778	WHSC1L1	54904	5.7e-05	0.00533	< 1e-07	2.33
ILMN_2307598	NM_032295	SLC37A3	84255	5.74e-05	0.00533	< 1e-07	2.73
ILMN_2208491	NR_002775	RPLP0P2	113157	5.75e-05	0.00533	< 1e-07	2.27
ILMN_1712040	NM_005766	FARP1	10160	5.91e-05	0.00545	< 1e-07	3.01
ILMN_3236428	NM_001100829	TMEM170B	100113407	6.25e-05	0.00567	< 1e-07	0.45
ILMN_3245616	NM_020943	CWC22	57703	6.28e-05	0.00567	< 1e-07	2.65
ILMN_2330213	NM_001913	CUX1	1523	6.32e-05	0.00567	0.0001	3.34
ILMN_1739199	NR_003659	FAM39DP	374666	6.42e-05	0.00571	0.0001	2.53
ILMN_1679241	NM_175075	C8orf42	157695	6.48e-05	0.00572	< 1e-07	2.4
ILMN_2165473	NM_021242	MID1IP1	58526	6.49e-05	0.00572	< 1e-07	0.43
ILMN_1710170	NM_177526	PPAP2C	8612	6.72e-05	0.00583	0.0001	2.77
ILMN_2286334	NM_001080415	SR140	23350	6.76e-05	0.00583	< 1e-07	2.85
ILMN_1813703	NM_152663	RALGPS2	55103	6.97e-05	0.00588	< 1e-07	3.32
ILMN_1742143	NM_021065	HIST1H2AD	3013	6.98e-05	0.00588	0.0002	3
ILMN_2399140	NM_004583	RAB5C	5878	6.98e-05	0.00588	0.0001	2.13
ILMN_3247023	NR_015410	FLJ22536	401237	7.02e-05	0.00588	0.0002	2.12
ILMN_1800837	NM_006324	CFDP1	10428	7.03e-05	0.00588	< 1e-07	2.09
ILMN_1716821	NM_031899	GORASP1	64689	7.06e-05	0.00588	0.0001	2.94
ILMN_2268381	NM_001042576	RRBP1	6238	7.09e-05	0.00588	< 1e-07	2.07
ILMN_1813314	NM_080593	HIST1H2BK	85236	7.09e-05	0.00588	0.0001	2.93
ILMN_2243516	NM_199124	C11orf63	79864	7.19e-05	0.0059	< 1e-07	2.28
ILMN_1784037	NM_001083621	ZBTB40	9923	7.26e-05	0.00592	< 1e-07	2.44
ILMN_1675982	NM_138619	GGA3	23163	7.27e-05	0.00592	< 1e-07	2.53
ILMN_2287147	NM_014233	UBTF	7343	7.3e-05	0.00592	0.0001	2.1
ILMN_1668378	NM_199344	SFT2D2	375035	7.39e-05	0.00592	< 1e-07	2.54
ILMN_1733964	NM_012204	GTF3C4	9329	7.44e-05	0.00592	< 1e-07	2.07
ILMN_1760509	NM_005442	EOMES	8320	7.54e-05	0.00592	< 1e-07	0.29
ILMN_1701589	NM_004037	AMPD2	271	7.58e-05	0.00592	0.0003	3.36
ILMN_3229052	NM_180703	SNRNP35	11066	7.65e-05	0.00592	< 1e-07	2.52
ILMN_1745607	NM_000014	A2M	2	7.68e-05	0.00592	< 1e-07	0.41
ILMN_2345119	NM_181332	NLGN4X	57502	7.73e-05	0.00592	0.0002	4.34
ILMN_1778617	NM_001015891	TAF9	6880	7.86e-05	0.00594	0.0001	2.72
ILMN_2100693	NM_003010	MAP2K4	6416	7.87e-05	0.00594	< 1e-07	2.26
ILMN_1723962	NM_020169	LXN	56925	7.96e-05	0.00594	< 1e-07	2.43
ILMN_1678968	NM_005261	GEM	2669	7.98e-05	0.00594	0.0001	2.5
ILMN_2404903	NM_198389	PDPN	10630	8e-05	0.00594	0.0004	3.71
ILMN_1759984	NM_198991	KCTD1	284252	8.03e-05	0.00594	0.0003	2.78
ILMN_1808196	NM_004832	GSTO1	9446	8.06e-05	0.00594	0.0002	2.09
ILMN_2151739	NM_001752	CAT	847	8.09e-05	0.00594	0.0002	0.4
ILMN_2098119	NM_005414	SKIL	6498	8.11e-05	0.00594	0.0001	2.33
ILMN_3247906	NM_018683	RNF114	55905	8.15e-05	0.00595	< 1e-07	2.25
ILMN_2226628	NM_007149	ZNF184	7738	8.23e-05	0.00598	0.0001	2.47
ILMN_1658709	NM_002291	LAMB1	3912	8.47e-05	0.00609	< 1e-07	2.05
ILMN_2193325	NM_006983	MMP23B	8510	8.64e-05	0.00614	< 1e-07	3.4
ILMN_2233493	NM_022913	GPBP1	65056	8.66e-05	0.00614	< 1e-07	2.43
ILMN_1688452	NM_016309	LCMT1	51451	8.76e-05	0.00616	0.0001	2.28
ILMN_2331062	NM_005093	CBFA2T2	9139	8.91e-05	0.00621	< 1e-07	2.08
ILMN_1731788	NM_013959	NRG1	3084	8.97e-05	0.00621	0.0002	3.14
ILMN_1690174	NM_019074	DLL4	54567	9.01e-05	0.00621	0.0002	2.32
ILMN_1686414	NM_024824	ZC3H14	79882	9.01e-05	0.00621	0.0001	2.15
ILMN_1668246	NM_178545	TMEM52	339456	9.13e-05	0.00621	< 1e-07	0.23
ILMN_2415357	NM_175863	ARID1B	57492	9.17e-05	0.00621	< 1e-07	2.21
ILMN_1804113	NM_003721	RFXANK	8625	9.19e-05	0.00621	0.0001	2.06
ILMN_1794782	NM_016818	ABCG1	9619	9.24e-05	0.00621	0.0001	0.46
ILMN_3236942	NR_002919	SNORA5A	654319	9.27e-05	0.00621	0.0001	2.91
ILMN_2404665	NM_033093	TRIM5	85363	9.3e-05	0.00621	0.0001	2.37
ILMN_2225348	NM_001023563	ZNF805	390980	9.34e-05	0.00621	< 1e-07	3.12
ILMN_1805792	NM_007118	TRIO	7204	9.45e-05	0.00626	0.0001	2.36
ILMN_1794692	NM_006892	DNMT3B	1789	9.77e-05	0.00639	0.0002	2.2
ILMN_1689162	NM_022899	ACTR8	93973	9.83e-05	0.00639	0.0002	2.01
ILMN_1666777	NM_006884	SHOX2	6474	9.9e-05	0.0064	0.0002	2.13
ILMN_2134381	NR_002808	C14orf85	319085	0.0001	0.00642	< 1e-07	2.07
ILMN_2360710	NM_001018004	TPM1	7168	0.0001008	0.00642	0.0002	2.31
ILMN_1710543	NM_144564	SLC39A3	29985	0.0001009	0.00642	< 1e-07	2.35
ILMN_1752409	NM_014494	TNRC6A	27327	0.0001051	0.0066	0.0003	3.31
ILMN_3242011	NM_018221	MOBKL1B	55233	0.0001051	0.0066	0.0002	2.8
ILMN_2294644	NM_022457	RFWD2	64326	0.0001059	0.00663	< 1e-07	2.22
ILMN_2183261	NM_015963	THAP4	51078	0.0001064	0.00664	0.0001	2.43
ILMN_1750088	NM_006296	VRK2	7444	0.0001096	0.00667	< 1e-07	2.33
ILMN_1745110	NM_014713	LAPTM4A	9741	0.0001101	0.00667	0.0002	2.13
ILMN_1656409	NM_172311	STON1-GTF2A1L	286749	0.0001103	0.00667	0.0003	2.92
ILMN_2263466	NM_000018	ACADVL	37	0.0001105	0.00667	0.0002	3.27
ILMN_2399328	NM_015456	COBRA1	25920	0.0001106	0.00667	0.0003	2.63
ILMN_2220518	NM_006402	HBXIP	10542	0.0001107	0.00667	0.0001	2.99
ILMN_1652472	NM_004333	BRAF	673	0.0001109	0.00667	0.0001	2.13
ILMN_1813027	NM_033549	TRIM41	90933	0.0001111	0.00667	0.0003	2.26
ILMN_1736847	NM_001001654	MED8	112950	0.0001117	0.00668	< 1e-07	2.24
ILMN_1758658	NM_003824	FADD	8772	0.000113	0.00668	0.0002	2.09
ILMN_1657665	NM_016620	ZNF644	84146	0.0001137	0.00668	< 1e-07	2.94
ILMN_2280135	NM_001017974	P4HA2	8974	0.0001147	0.00669	< 1e-07	3.5
ILMN_1661674	NM_014000	VCL	7414	0.0001162	0.0067	< 1e-07	2.72
ILMN_1807919	NM_022648	TNS1	7145	0.0001167	0.0067	0.0001	0.47
ILMN_1708486	NM_004368	CNN2	1265	0.0001171	0.0067	0.0002	3.87
ILMN_1676413	NM_003385	VSNL1	7447	0.0001171	0.0067	0.0003	2.21
ILMN_1674421	NM_014742	TM9SF4	9777	0.0001172	0.0067	0.0001	2.33
ILMN_3309279	NR_003234	SNORD113-6	767566	0.0001184	0.00672	0.0002	3.43
ILMN_1761175	NM_003952	RPS6KB2	6199	0.0001192	0.00672	0.0001	2.44
ILMN_1662910	NM_030971	SFXN3	81855	0.0001208	0.00672	0.0001	2.37
ILMN_2151114	NM_003385	VSNL1	7447	0.000121	0.00672	0.0001	2.92
ILMN_3247148	NR_003942	SNORD76	692196	0.0001211	0.00672	< 1e-07	2.12
ILMN_1703955	NM_148177	FBXO32	114907	0.0001212	0.00672	0.0001	0.46
ILMN_1810584	NM_000877	IL1R1	3554	0.0001215	0.00672	0.0002	3.13
ILMN_1682501	NM_206999	CNOT1	23019	0.0001215	0.00672	0.0001	2.19
ILMN_2285213	NM_006736	DNAJB2	3300	0.0001232	0.00677	0.0002	2.79
ILMN_1739573	NM_014494	TNRC6A	27327	0.0001252	0.00681	0.0001	2.53
ILMN_1701402	NM_153687	IKBIP	121457	0.0001253	0.00681	0.0002	2.68
ILMN_2290808	NM_000982	RPL21	6144	0.0001261	0.00683	0.0001	2.39
ILMN_1680419	NM_024708	ASB7	140460	0.0001265	0.00683	0.0003	2.51
ILMN_1760143	NM_175573	ADRM1	11047	0.0001266	0.00683	0.0002	2.53
ILMN_2126239	NM_015327	SMG5	23381	0.0001284	0.00687	0.0002	0.47
ILMN_2064694	NM_003156	STIM1	6786	0.0001288	0.00688	0.0003	2.07
ILMN_1661156	NM_020718	USP31	57478	0.0001293	0.00688	0.0003	2.63
ILMN_1748881	NM_012219	MRAS	22808	0.0001304	0.00692	0.0001	2.14
ILMN_1738326	NM_004846	EIF4E2	9470	0.0001309	0.00693	0.0001	2.06
ILMN_1696004	NM_024652	LRRK1	79705	0.0001317	0.00694	0.0003	2.06
ILMN_1772216	NM_005676	RBM10	8241	0.0001321	0.00694	0.0002	2.14
ILMN_1792669	NM_000411	HLCS	3141	0.0001349	0.00704	< 1e-07	2.46
ILMN_1679021	NM_020418	PCBP4	57060	0.000135	0.00704	0.0001	3.02
ILMN_2343332	NM_016283	TAF9	6880	0.0001378	0.00714	0.0002	2.96
ILMN_1745130	NM_001082576	RBM9	23543	0.000138	0.00714	0.0002	2.14
ILMN_1714511	NM_004562	PARK2	5071	0.0001381	0.00714	0.0004	0.35
ILMN_1750145	NM_012479	YWHAG	7532	0.0001384	0.00714	0.0001	2.61
ILMN_2347999	NM_207584	IFNAR2	3455	0.0001392	0.00715	0.0005	2.49
ILMN_3241139	NR_002738	SNORD57	26792	0.00014	0.00717	0.0002	2.09
ILMN_1701596	NM_001023	RPS20	6224	0.0001412	0.00718	0.0003	2.8
ILMN_1714569	NM_006201	PCTK1	5127	0.0001432	0.00718	0.0002	2.23
ILMN_1709860	NM_001039675	UNC45A	55898	0.0001436	0.00718	< 1e-07	2.79
ILMN_1760830	NM_148177	FBXO32	114907	0.0001441	0.00718	0.0003	0.29
ILMN_2189458	NM_018130	SHQ1	55164	0.0001442	0.00718	0.0001	2.38
ILMN_3251227	NM_014346	TBC1D22A	25771	0.0001445	0.00718	0.0001	2.82
ILMN_2206474	NM_024893	TMEM90B	79953	0.0001451	0.00718	0.0004	2.6
ILMN_1665357	NM_001981	EPS15	2060	0.0001452	0.00718	0.0002	0.48
ILMN_2225974	NM_002061	GCLM	2730	0.0001465	0.00721	< 1e-07	2.45
ILMN_1762801	NM_007249	KLF12	11278	0.0001486	0.00724	0.0006	3.35
ILMN_1753468	NM_001040034	CD63	967	0.0001486	0.00724	< 1e-07	2.09
ILMN_2225135	NM_001490	GCNT1	2650	0.0001492	0.00724	0.0004	2.46
ILMN_1689177	NM_001030059	PPAPDC1A	196051	0.0001509	0.00729	0.0002	2.55
ILMN_3248232	NR_002950	SNORA2A	677793	0.0001535	0.00738	0.0001	2.54
ILMN_1699384	NM_006245	PPP2R5D	5528	0.0001538	0.00738	0.0007	3.32
ILMN_1763436	NM_015046	SETX	23064	0.0001546	0.0074	0.0002	2.01
ILMN_1775045	NM_004797	ADIPOQ	9370	0.0001602	0.00765	0.0004	0.27
ILMN_1743208	NM_152905	NEDD1	121441	0.0001607	0.00765	0.0003	3.17
ILMN_1802799	NM_024595	AKIRIN1	79647	0.0001619	0.00767	0.0001	2
ILMN_1677038	NM_024913	FLJ21986	79974	0.0001624	0.00768	0.0001	0.42
ILMN_1706521	NM_001319	CSNK1G2	1455	0.0001628	0.00768	0.0002	2.14
ILMN_3243527	NM_001005464	HIST2H3A	333932	0.0001635	0.00768	0.0002	3.78
ILMN_1696883	NM_001081550	THOC2	57187	0.0001643	0.00768	0.0005	2.65
ILMN_1774689	NM_006765	TUSC3	7991	0.0001666	0.00777	0.0002	3.95
ILMN_1761969	NM_016041	DERL2	51009	0.0001696	0.00785	0.0001	2.49
ILMN_1768953	NM_002997	SDC1	6382	0.0001703	0.00787	0.0003	2.31
ILMN_3243390	NM_001099269	ZNF506	440515	0.0001715	0.00791	0.0001	2.72
ILMN_1725612	NM_007172	NUP50	10762	0.000172	0.00791	0.0006	2.69
ILMN_1712936	NM_013329	C21orf66	94104	0.0001778	0.00804	0.0004	2.42
ILMN_1681798	NM_145800	41888	23157	0.0001781	0.00804	0.0003	2.35
ILMN_1736184	NM_000849	GSTM3	2947	0.0001794	0.00807	0.0001	0.47
ILMN_1651692	NM_005990	STK10	6793	0.0001826	0.00813	0.0003	2.38
ILMN_2218277	NM_002952	RPS2	6187	0.000183	0.00813	< 1e-07	2.06
ILMN_1727992	NM_022549	FEZ1	9638	0.0001831	0.00813	0.0002	2.14
ILMN_2124352	NM_032299	DCUN1D5	84259	0.0001845	0.00814	0.0004	2.57
ILMN_1746968	NM_024165	PHF1	5252	0.0001848	0.00814	0.0002	2.93
ILMN_1793241	NM_001047	SRD5A1	6715	0.000186	0.00817	< 1e-07	0.41
ILMN_1765363	NM_024423	DSC3	1825	0.0001872	0.0082	< 1e-07	2.74
ILMN_1652456	NM_015544	TMEM98	26022	0.0001911	0.00826	0.0001	2.47
ILMN_1796126	NM_198530	MXRA7	439921	0.0001931	0.00831	< 1e-07	2.06
ILMN_1687782	NM_133340	RAD17	5884	0.0001938	0.00831	0.0003	2.97
ILMN_1725108	NM_031953	SNX25	83891	0.0001957	0.00831	0.0003	2.28
ILMN_1725700	NM_020963	MOV10	4343	0.0001971	0.00835	0.0004	2.27
ILMN_2330570	NM_001003680	LEPR	3953	0.0001993	0.00837	< 1e-07	0.38
ILMN_1811277	NM_213590	TRIM13	10206	0.0001998	0.00837	0.0003	2.05
ILMN_1680727	NM_016066	GLRX2	51022	0.0002002	0.00837	0.0003	2.09
ILMN_2298511	NM_001031827	BOLA2	552900	0.0002007	0.00837	0.0003	2.18
ILMN_1692785	NM_014851	KLHL21	9903	0.0002009	0.00837	0.0005	0.45
ILMN_1693523	NR_003675	LOC441046	441046	0.0002013	0.00837	< 1e-07	0.36
ILMN_1807563	NM_004470	FKBP2	2286	0.0002022	0.00839	0.0003	3.08
ILMN_2260813	NM_022117	TSPYL2	64061	0.0002039	0.00839	0.0002	2.25
ILMN_2380101	NM_023923	PHACTR4	65979	0.0002041	0.00839	0.0002	2.04
ILMN_3251751	NM_152778	MFSD8	256471	0.0002045	0.00839	0.0001	2.42
ILMN_1744387	NM_001034838	KCNIP1	30820	0.0002047	0.00839	0.0004	0.35
ILMN_1755047	NM_024512	LRRC2	79442	0.0002048	0.00839	0.0003	0.26
ILMN_1664416	NM_002399	MEIS2	4212	0.0002064	0.00844	0.0002	2.62
ILMN_1709486	NM_006307	SRPX	8406	0.0002086	0.0085	< 1e-07	0.5
ILMN_1675898	NM_004844	SH3BP5	9467	0.0002102	0.00852	0.0004	2.63
ILMN_2401769	NM_001007157	PHF14	9678	0.0002118	0.00854	0.0002	2.06
ILMN_1813379	NM_001561	TNFRSF9	3604	0.0002128	0.00856	0.0003	3.07
ILMN_1729775	NM_015560	OPA1	4976	0.0002131	0.00856	0.0001	2.24
ILMN_1788700	NM_198526	ZNF710	374655	0.0002147	0.00858	0.0002	3.12
ILMN_2409876	NM_153480	IL17RE	132014	0.0002153	0.00858	0.0003	0.3
ILMN_3237665	NM_004718	COX7A2L	9167	0.0002158	0.00858	< 1e-07	2.22
ILMN_1771149	NM_014763	MRPL19	9801	0.0002166	0.00858	0.0005	2.08
ILMN_2346831	NM_001015883	MGAT2	4247	0.0002166	0.00858	0.0003	2.39
ILMN_2337241	NM_001019	RPS15A	6210	0.0002172	0.00858	0.0004	2.31
ILMN_2333594	NM_001005849	SUMO2	6613	0.0002175	0.00858	0.0003	2.11
ILMN_1807031	NM_001017923	C14orf28	122525	0.000219	0.00861	< 1e-07	0.48
ILMN_2055781	NM_016523	KLRF1	51348	0.0002194	0.00861	0.0005	3.38
ILMN_1743847	NM_030649	ACAP3	116983	0.0002198	0.00861	0.0001	2.72
ILMN_1678353	NM_005766	FARP1	10160	0.0002235	0.00868	0.0001	2.99
ILMN_1758315	NM_173653	SLC9A9	285195	0.0002241	0.00869	0.0004	2.08
ILMN_1800935	NM_022786	ARV1	64801	0.000225	0.00869	0.0003	3.61
ILMN_1719975	NM_014620	HOXC4	3221	0.0002253	0.00869	0.0003	2.32
ILMN_2200917	NM_003615	SLC4A7	9497	0.0002259	0.00869	0.0002	0.49
ILMN_1750160	NM_024091	FASTKD3	79072	0.0002282	0.00875	0.0003	2.06
ILMN_1656293	NM_004287	GOSR2	9570	0.0002286	0.00875	0.0002	2.59
ILMN_1806809	NM_003452	ZNF189	7743	0.00023	0.00877	0.0004	2.3
ILMN_1804137	NM_001010986	ATP11C	286410	0.0002311	0.00878	0.0003	2.25
ILMN_1775759	NM_002524	NRAS	4893	0.0002332	0.00884	0.0004	2.68
ILMN_1654322	NM_001679	ATP1B3	483	0.0002346	0.00886	0.0004	2.01
ILMN_1797209	NM_018718	TSGA14	95681	0.0002402	0.009	0.0002	2.17
ILMN_1669023	NM_020482	FHL5	9457	0.0002437	0.00905	0.0002	0.31
ILMN_3243890	NM_002488	NDUFA2	4695	0.0002465	0.00909	0.0001	2.12
ILMN_1742808	NM_201997	SF1	7536	0.0002465	0.00909	0.0004	2.37
ILMN_2318568	NM_001002018	HCFC1R1	54985	0.0002483	0.00911	0.0003	3.63
ILMN_1747673	NM_001007279	RASL10A	10633	0.0002524	0.00919	0.0002	0.36
ILMN_1751589	NM_145266	NUDCD2	134492	0.0002544	0.00922	0.0005	2.02
ILMN_1694877	NM_001226	CASP6	839	0.0002554	0.00923	0.0006	2.36
ILMN_2321634	NM_133340	RAD17	5884	0.0002561	0.00924	0.0004	3.47
ILMN_2147133	NM_173638	NBPF15	284565	0.0002579	0.00928	< 1e-07	2.08
ILMN_1719254	NM_015163	TRIM9	114088	0.0002609	0.00931	0.0004	2.36
ILMN_2062370	NM_017948	NOL8	55035	0.0002611	0.00931	0.0002	2.34
ILMN_1665515	NM_052871	MGC4677	112597	0.0002639	0.00932	0.0001	2.85
ILMN_2293692	NM_004380	CREBBP	1387	0.0002645	0.00932	0.0005	2.06
ILMN_2394242	NM_001025580	AMMECR1	9949	0.0002647	0.00932	0.0005	2.13
ILMN_3265365	NM_032171	CEP78	84131	0.000265	0.00932	0.0003	2.25
ILMN_1745119	NM_138701	C7orf11	136647	0.0002705	0.00943	0.0002	2.17
ILMN_1754746	NM_033031	CCNB3	85417	0.0002736	0.00947	0.0001	0.26
ILMN_1815361	NM_001167	XIAP	331	0.0002741	0.00947	0.0009	2.08
ILMN_3237044	NR_000017	SNORD36B	26814	0.0002746	0.00947	< 1e-07	2.5
ILMN_1697790	NM_006411	AGPAT1	10554	0.000278	0.00955	0.0002	2.64
ILMN_1660433	NM_175863	ARID1B	57492	0.0002782	0.00955	0.0007	2.46
ILMN_1749709	NM_019056	NDUFB11	54539	0.0002805	0.00957	0.0003	2.41
ILMN_1664231	NM_006327	TIMM23	10431	0.0002808	0.00957	0.0003	2.36
ILMN_1805766	NM_002702	POU6F1	5463	0.000282	0.00958	0.0001	2.16
ILMN_1667771	NM_001001550	GRB10	2887	0.0002836	0.00959	0.0003	2.43
ILMN_1800451	NM_005481	MED16	10025	0.0002836	0.00959	0.0003	2.16
ILMN_1756469	NM_000156	GAMT	2593	0.0002852	0.00961	0.0002	0.41
ILMN_1741566	NM_001719	BMP7	655	0.0002857	0.00961	0.0001	2.49
ILMN_1732296	NM_002167	ID3	3399	0.0002866	0.00961	0.0003	2.86
ILMN_1787308	NM_024779	PIP4K2C	79837	0.0002867	0.00961	< 1e-07	0.49
ILMN_2398664	NM_025126	RNF34	80196	0.0002909	0.0097	0.0005	2.15
ILMN_1796976	NM_021209	NLRC4	58484	0.0002921	0.0097	0.0005	0.32
ILMN_1665167	NM_134260	RORA	6095	0.0002922	0.0097	0.0004	3.02
ILMN_2192620	NM_138353	DCAF15	90379	0.0002955	0.00978	0.0001	2.57
ILMN_2084031	NM_173814	PRTG	283659	0.0003016	0.00988	0.0001	0.38
ILMN_2068747	NM_000274	OAT	4942	0.0003031	0.00991	0.0003	2.8
ILMN_1757736	NM_005853	IRX5	10265	0.0003039	0.00991	0.0006	2.97
ILMN_2070043	NM_152542	PPM1K	152926	0.000304	0.00991	< 1e-07	2.14
ILMN_1654890	NM_052925	LENG8	114823	0.0003067	0.00997	0.0002	2.28
ILMN_1705562	NM_015210	KIAA0802	23255	0.0003084	0.00999	0.0002	2.58
